# Supplementary material for: Basement membrane-related regulators for prediction of prognoses and responses to diverse therapies in hepatocellular carcinoma
Source: BMC Med Genomics. 2023 Apr 20;16:81. doi: 10.1186/s12920-023-01504-z (PMC10116671; doi:10.1186/s12920-023-01504-z)
Supplement: Supplementary file 1 — Additional file 1. A list of 109 differentially expressed genes among 222 basement membrane-related genes between HCC tissues and normal liver tissues in the TCGA-LIHC cohort. [file 12920_2023_1504_MOESM1_ESM.xlsx]

## Sheet: Supplementary file 1
A list of 109 differentially expressed genes among 222 basement membrane-related genes between HCC tissues and normal liver tissues in TCGA-LIHC cohort.
gene	group1mea	group2mea	logFC	p	FDR
ACAN	0.00870157	0.192221	4.46534	1.53e-15	9.74e-15
ADAM9	1.85823	5.52118	1.57105	1.13e-09	3.75e-09
ADAMTS10	0.651925	2.0431	1.64798	1.02e-09	3.44e-09
ADAMTS13	5.10975	1.12056	-2.18903	5.33e-28	5.94e-26
ADAMTS18	0.00356856	0.0498892	3.80531	3.19e-10	1.25e-09
AGRN	5.44452	17.0435	1.64634	1.97e-15	1.18e-14
CD151	25.063	64.1374	1.35561	1.78e-16	1.42e-15
COL12A1	0.554332	1.19858	1.1125	0.0342956	0.0487128
COL17A1	0.024979	0.097982	1.9718	1.75e-06	4.14e-06
COL2A1	0.00364732	3.75519	10.0078	1.66e-07	4.41e-07
COL4A1	5.14969	28.0602	2.44597	1.76e-22	3.02e-21
COL4A2	6.01483	29.6543	2.30164	1.52e-21	1.99e-20
COL5A1	1.6981	5.50647	1.69721	0.00316825	0.005195
COL6A3	1.45623	4.53883	1.64009	0.000102934	0.000203135
COL7A1	0.222766	1.97916	3.15128	7.4e-19	7.5e-18
COL9A1	0.00381527	0.0978548	4.68078	1.08e-23	2.41e-22
COL9A2	0.209556	1.2638	2.59236	2.31e-05	4.95e-05
COLQ	0.226641	0.506214	1.15934	5.74e-10	2.21e-09
CTSA	18.8117	54.8199	1.54307	7.49e-25	2.39e-23
DCC	0.00243201	0.0669344	4.78253	0.000340312	0.000620684
DCN	17.7759	5.59696	-1.6672	1.56e-19	1.73e-18
ECM1	13.0502	2.5641	-2.34755	4.24e-27	2.37e-25
FBLN1	1.5845	7.66096	2.27349	1.3e-05	2.9e-05
FBN1	0.802669	1.81433	1.17656	0.00201138	0.00342395
FRAS1	0.096819	0.617356	2.67274	0.021747	0.0325475
FREM2	0.563026	0.191198	-1.55813	5.48e-18	5.31e-17
GPC3	2.9286	271.542	6.53482	1.38e-21	1.93e-20
HSPG2	2.03011	5.12675	1.33649	1.35e-05	2.98e-05
ITGA3	0.642552	2.74877	2.0969	0.000448073	0.000799362
ITGA6	2.51107	10.4672	2.0595	1.59e-23	3.23e-22
ITGA7	1.67653	3.77243	1.17002	4.31e-13	2.13e-12
ITGB4	0.692499	3.58631	2.37262	1.85e-10	7.38e-10
LAMA1	0.0411211	0.203116	2.30436	3.25e-08	9.29e-08
LAMA3	0.296841	2.28749	2.946	2e-12	9.31e-12
LAMA4	0.50751	2.3304	2.19907	1.97e-25	7.32e-24
LAMB1	4.0058	10.8323	1.43517	1.48e-06	3.55e-06
LAMB3	1.94582	6.83544	1.81265	0.000113283	0.000219671
LAMC2	0.570257	1.59443	1.48335	6.63e-05	0.000133162
LOXL1	0.513104	2.31199	2.17181	0.00100602	0.00175267
MMP1	0.168919	1.99812	3.56424	2.2e-09	6.92e-09
MMP14	5.2964	23.1389	2.12724	7.85e-16	5.3e-15
MMP21	0.0173137	0.0400323	1.20925	0.00104255	0.00180224
MUSK	0.0210304	0.056565	1.42743	8.61e-10	3.05e-09
P3H1	2.55229	6.2536	1.29289	2.6e-24	6.44e-23
PTPRF	16.2582	32.6068	1.004	5.86e-12	2.61e-11
ROBO2	0.0425692	0.131858	1.6311	0.00338557	0.00547088
ROBO3	0.223997	0.634962	1.50319	2.58e-09	7.98e-09
RPSA	37.8673	109.494	1.53183	5.14e-22	7.65e-21
SMC3	4.29575	8.85235	1.04315	1.84e-12	8.71e-12
SMOC2	0.908216	2.54399	1.48599	4.92e-06	1.13e-05
SPARC	29.5025	91.8974	1.63918	2.35e-16	1.81e-15
TENM4	0.0205986	0.0636004	1.62649	0.00865482	0.013403
TGFB2	0.242074	0.973947	2.00839	9.02e-05	0.000179615
VCAN	0.433063	2.81852	2.70229	0.0016535	0.00283639
ACHE	0.686225	1.85886	1.43766	0.0328606	0.0469738
ADAMTS14	0.0594453	0.271922	2.19356	1.68e-10	6.79e-10
ADAMTS16	0.0328246	0.721386	4.45792	1.68e-05	3.63e-05
ADAMTS20	0.000612046	0.0162339	4.72923	2.86e-05	6.03e-05
ADAMTS6	0.0263442	0.108721	2.04507	6.23e-08	1.71e-07
ADAMTS7	0.18131	0.532051	1.5531	3.68e-16	2.73e-15
ADAMTS9	0.439148	1.24981	1.50893	1.85e-11	8.1e-11
BCAN	0.0196002	0.711653	5.18224	2.02e-21	2.5e-20
CCDC80	0.475711	2.52974	2.41083	0.00256092	0.00426183
COL15A1	0.178547	3.84237	4.42762	1.69e-28	3.77e-26
COL8A1	0.154998	0.810672	2.38687	8.8e-10	3.07e-09
CSPG4	0.211384	1.52855	2.85423	1.48e-25	6.61e-24
DDR1	1.29431	5.2742	2.02676	0.000284288	0.000528301
EGFL6	0.00536694	0.161342	4.90988	9.78e-20	1.15e-18
EVA1B	2.50588	5.65545	1.17433	2.53e-11	1.08e-10
FBN3	0.015511	0.254358	4.0355	2.57e-08	7.45e-08
GPC2	0.0158723	0.115062	2.85783	6.51e-18	6.05e-17
HAPLN1	0.00200737	0.144406	6.16868	1.19e-07	3.19e-07
HAPLN2	0.012689	0.0376676	1.56975	6.62e-08	1.8e-07
ITGA10	0.0756374	0.209559	1.47018	6.76e-10	2.43e-09
ITGA2	0.202899	1.33915	2.72248	2.68e-14	1.49e-13
ITGA5	6.19318	15.1132	1.28705	6.76e-14	3.68e-13
ITGA9	3.13911	1.3562	-1.21078	1.1e-16	9.26e-16
ITGAM	0.815013	1.77872	1.12595	0.018833	0.0283768
ITGAV	3.37171	9.07606	1.42859	7.54e-09	2.27e-08
ITGB5	12.3022	24.9239	1.01861	1.97e-15	1.18e-14
LAD1	7.42727	24.08	1.69693	2.63e-05	5.59e-05
LAMA5	1.53257	5.2092	1.76511	7.85e-14	4.17e-13
LAMB4	0.00595464	0.0707566	3.57078	1.25e-15	8.21e-15
LAMC1	4.31562	18.7369	2.11824	1.87e-23	3.48e-22
LOXL2	0.579668	2.88873	2.31714	1.17e-24	3.26e-23
LOXL4	2.71223	8.53575	1.65404	0.000122753	0.000233964
MATN1	0.00786521	0.0280073	1.83225	3.13e-07	8.13e-07
MEP1A	0.0227498	3.49733	7.26425	1.2e-09	3.94e-09
MEP1B	0.558456	0.218087	-1.35654	9.43e-15	5.39e-14
MMP7	2.28312	7.76243	1.7655	0.0233338	0.0346895
NELL2	0.137025	0.310794	1.18152	0.00368136	0.00590606
NPNT	0.567868	3.43888	2.59831	0.000107178	0.000209655
OGN	0.332871	0.826084	1.31133	0.03195	0.0459668
OPTC	0.00106331	0.00502226	2.23978	0.030827	0.0449308
PAPLN	0.515525	2.18033	2.08043	0.00967584	0.0148808
PXDNL	0.0113485	0.135815	3.58107	3.8e-22	6.06e-21
ROBO1	0.589047	6.82707	3.53481	7.16e-19	7.5e-18
SEMA3B	0.673746	3.04166	2.17458	6.74e-07	1.73e-06
SLIT1	0.0192418	0.0507275	1.39852	0.00588135	0.0092362
SLIT3	0.322827	0.666108	1.045	0.00787824	0.0122856
SPARCL1	4.47645	45.5575	3.34726	5.59e-17	4.99e-16
SPOCK1	0.0232159	0.834509	5.16774	7.46e-15	4.38e-14
SPOCK3	0.149166	0.551877	1.88743	6.76e-10	2.43e-09
SPON2	10.2949	33.2525	1.69153	1.12e-16	9.26e-16
THBS1	24.2153	11.9694	-1.01657	1.49e-09	4.83e-09
THBS4	0.0542033	4.49357	6.37334	1.45e-27	1.08e-25
TINAG	0.0127245	2.45043	7.58929	6.11e-10	2.31e-09
UNC5A	0.0195274	0.260799	3.73936	2.46e-12	1.12e-11
UNC5B	0.843182	2.32107	1.46088	7.51e-07	1.9e-06
